# Supplementary material for: Horse Chestnut Saponins–Escins, Isoescins, Transescins, and Desacylescins
Source: Molecules. 2023 Feb 23;28(5):2087. doi: 10.3390/molecules28052087 (PMC10004172; doi:10.3390/molecules28052087)
Supplement: Supplementary file 1 [file molecules-28-02087-s001.zip]

Archive with 1 entries (1 files):
- molecules-2224658-supplementary.pdf
